# Supplementary material for: Diagnostic Efficacy and Clinical Impact of Image-guided Core Needle Biopsy of Suspected Adult Nonvertebral Osteomyelitis
Source: Open Forum Infect Dis. 2025 Oct 29;12(11):ofaf665. doi: 10.1093/ofid/ofaf665 (PMC12628504; doi:10.1093/ofid/ofaf665)
Supplement: ofaf665_Supplementary_Data [file ofaf665_supplementary_data.zip]

Archive with 4 entries (4 files):
- Supplemental Appendix 1 Major Revision.docx
- Supplemental Table 1.docx
- Supplemental Table 2.docx
- Supplemental Table 3.docx
